# Supplementary material for: Highly Stretchable Double Network Ionogels for Monitoring Physiological Signals and Detecting Sign Language
Source: Biosensors (Basel). 2024 May 3;14(5):227. doi: 10.3390/bios14050227 (PMC11118894; doi:10.3390/bios14050227)
Supplement: Supplementary file 1 [file biosensors-14-00227-s001.zip]

Archive with 1 entries (1 files):
- biosensors-2962239-supplementary.pdf
